# Supplementary material for: Detection and characterization of bacterial nucleic acids in culture-negative synovial tissue and fluid samples from rheumatoid arthritis or osteoarthritis patients
Source: Sci Rep. 2018 Sep 24;8:14305. doi: 10.1038/s41598-018-32675-w (PMC6155189; doi:10.1038/s41598-018-32675-w)
Supplement: Supplementary file 1 — Dataset 1 [file 41598_2018_32675_MOESM1_ESM.xlsx]

## Sheet: Sheet1
Sample name	Synovial fluid	Synovial Tissue	Gender	Age	Disease	WBC (White blood count,x109/L)	ESR (Erythrocyte sedimentation rate,mm/h	CRP (C-reactionprotein,ug/ml)	RF (Rheumatoid factor,U/ml)
N1	Y	N	F	58	OA	5.4	4	<6	<20
N10	Y	N	F	71	OA	4.1	50	>48	>160
N100	Y	N	M	44	RA	6.9	40	<6	>160
N101	Y	N	F	64	RA	7.7	99	>48	>320
N102	Y	N	F	49	RA	9.3	31	>48	>320
N103	Y	N	F	52	RA	9.1	20	>320	>48
N104	Y	N	F	67	RA	42	88	>48	>40
N105	Y	N	F	43	RA	7.3	42	>48	>80
N106	Y	N	M	60	RA	5	21	>24	>160
N107	Y	N	F	55	RA	4.2	12	>6	>80
N108	Y	N	F	58	RA	3.2	27	>12	<20
N109	Y	N	F	68	RA	4.5	16	>6	>20
N11	Y	N	F	59	OA	43	18	>6	<20
N110	Y	N	M	52	RA	5.2	69	>48	<20
N111	Y	N	M	34	RA	8.5	60	>48	>320
N112	Y	N	F	53	RA	9	54	>6	>320
N113	Y	N	F	60	RA	10	120	>48	>320
N114	Y	N	M	61	RA	7.2	3	>500	>160
N115	Y	N	M	75	RA	8.8	37	>48	>320
N116	Y	N	F	35	RA	3.3	20	<6	<20
N117	Y	N	F	53	RA	6.1	38	<6	>80
N118	Y	N	F	34	RA	6.4	6	<6	>20
N119	Y	N	F	35	RA	3.4	40	>6	>320
N12	N	Y	F	67	OA	4.4	37	<6	<20
N120	Y	N	F	64	RA	5.1	62	>24	>80
N121	Y	N	F	45	RA	4.4	10	<7	<20
N122	Y	N	F	58	RA	5.7	35	<6	>320
N123	Y	N	M	54	RA	5.4	16	<6	>80
N124	Y	N	F	59	RA	4.9	36	334	>320
N125	Y	N	F	50	RA	6.7	42	>6	>20
N126	Y	N	F	56	RA	6.7	20	<6	>80
N127	Y	N	F	70	RA	6.5	85	>48	>320
N128	Y	N	F	37	RA	6.8	7	<6	>40
N129	Y	N	F	72	RA	6.6	12	<6	<20
N13	N	Y	F	78	OA	9.8	33	>6	>20
N130	Y	N	F	42	RA	3.5	29	<6	<20
N131	Y	N	F	51	RA	7.4	22	>48	<20
N132	Y	N	F	56	RA	3.4	35	>48	>169
N133	Y	N	F	67	RA	4.4	45	<6	<20
N134	Y	N	F	55	RA	3.4	55	<6	>160
N135	Y	N	F	60	RA	7.5	18	<6	<20
N136	Y	N	F	56	RA	9.2	15	>6	>320
N137	Y	N	F	57	RA	5.8	32	>6	>40
N138	Y	N	F	44	RA	6.2	33	>6	>40
N139	Y	N	F	54	RA	6.2	17	<6	<20
N14	Y	N	F	74	OA	8	40	<6	<20
N140	Y	N	F	46	RA	4.8	15	<6	<20
N141	Y	N	F	58	RA	4.4	8	<6	<20
N142	Y	N	F	58	RA	2.8	25	>48	>160
N143	Y	N	F	21	RA	4	9	<6	<20
N144	Y	N	F	44	RA	5.7	87	>48	>40
N145	Y	N	F	27	RA	5.7	16	<6	<20
N146	Y	N	F	50	RA	3.8	50	>6	>320
N147	Y	N	F	24	RA	7	20	<6	<20
N148	Y	N	M	47	RA	7.3	20	>80	>24
N149	Y	N	F	54	RA	11.5	32	>6	<20
N15	Y	N	F	55	OA	3.6	20	<6	<20
N150	Y	N	M	68	RA	14.5	105	>48	>320
N151	Y	N	F	67	RA	3.4	48	>12	>160
N152	Y	N	F	61	RA	16.1	12	<6	<160
N153	Y	N	F	56	RA	13	75	>48	>320
N154	Y	N	F	30	RA	6.5	84	>48	>320
N155	Y	N	F	50	RA	6.5	14	>6	<20
N156	Y	N	F	37	RA	5.2	18	>12	>320
N157	Y	N	M	62	RA	5.2	94	>48	>160
N158	Y	N	F	60	RA	5.2	21	>6	>20
N159	Y	N	F	47	RA	4.6	21	>6	>40
N16	Y	N	F	80	OA	7.6	4	<6	<20
N160	Y	N	F	53	RA	3.8	53	>320	>48
N161	Y	N	M	41	RA	5.3	2	<6	<20
N162	Y	N	F	27	RA	7.6	25	<6	<20
N163	Y	N	F	59	RA	5.8	30	>48	>320
N164	Y	N	F	51	RA	4.6	20	<6	<20
N165	Y	N	F	36	RA	1.4	23	>6	>40
N166	Y	N	F	20	RA	8.3	52	>48	>80
N167	Y	N	F	60	RA	2	60	>6	>160
N168	Y	N	F	70	RA	6.7	8	>12	>320
N169	Y	N	F	31	RA	52	37	<6	>80
N17	N	Y	F	60	OA	7.7	31	<6	<20
N170	Y	N	F	38	RA	4	28	>48	>80
N171	Y	N	F	47	RA	6.9	7	>6	>80
N172	Y	N	F	42	RA	9.2	44	>48	<20
N173	Y	N	M	40	RA	5.8	7	<6	>160
N174	Y	N	F	62	RA	5.2	44	>48	>160
N175	Y	N	M	55	RA	10.5	23	>6	>160
N176	Y	N	F	48	RA	6.5	18	>6	>20
N177	Y	N	F	49	RA	11.8	70	>320	>48
N178	N	Y	F	55	OA	7	20	<10	>20
N179	N	Y	F	45	OA	7.2	22	<10	>20
N18	N	Y	F	53	OA	4.4	12	<6	<20
N180	N	Y	F	78	OA	6.7	23	>10	<20
N181	N	Y	F	63	OA	4.9	19	<6	<20
N182	N	Y	F	49	RA	5.3	36	<6	<20
N183	N	Y	F	58	RA	11.7	114	>48	>320
N19	Y	N	M	49	OA	6.4	1	<6	<20
N2	Y	N	M	71	OA	4.1	3	<6	<20
N20	Y	N	F	66	OA	30.3	17	<6	>40
N21	Y	N	F	73	OA	3.3	5	<6	<20
N22	N	Y	F	55	OA	6.7	10	>6	>40
N23	Y	N	F	53	OA	7.2	13	<10	<20
N24	N	Y	F	52	OA	5.2	3	<10	<20
N25	Y	N	M	70	OA	7.7	15	>6	<20
N26	Y	N	F	52	OA	5.1	6	<10	>120
N27	Y	N	F	52	OA	10.3	37	>10	<20
N28	Y	N	M	71	OA	7.7	112	>6	>80
N29	Y	N	M	47	OA	7	16	>6	<20
N3	Y	N	F	57	OA	6.1	30	<20	>6
N30	N	Y	F	52	OA	7.6	30	>10	<20
N31	Y	N	F	52	OA	5.5	15	>6	<20
N32	Y	N	F	70	OA	8.8	7	>6	<20
N33	N	Y	F	43	OA	7.8	65	>10	<20
N34	N	Y	F	65	OA	7.5	55	>10	<20
N35	Y	N	F	56	OA	5.2	3	<10	<20
N36	Y	N	M	43	OA	7.7	15	>6	<20
N37	Y	N	F	49	OA	5.2	8	>6	<20
N38	Y	N	F	58	OA	7.7	15	>6	<20
N39	Y	N	M	59	OA	6.3	22	>6	<20
N4	N	Y	F	54	OA	3	5	<6	<20
N40	Y	N	F	56	OA	8.1	13	<6	<20
N41	Y	N	F	47	OA	7.7	15	>6	<20
N42	Y	N	F	52	OA	4.8	28	>6	<20
N43	Y	N	F	60	RA	5.8	50	>48	>40
N44	Y	N	F	48	RA	6.8	40	<6	>80
N45	Y	N	F	48	RA	2.2	12	<6	>160
N46	Y	N	F	41	RA	5.9	21	>12	>320
N47	Y	N	M	48	RA	9.3	70	>320	>48
N48	Y	N	F	67	RA	5.2	17	>20	>6
N49	Y	N	F	49	RA	4.6	13	<6	>20
N5	Y	N	F	71	OA	5	45	<6	<20
N50	N	Y	F	49	RA	4.8	17	>6	>20
N51	N	Y	F	56	RA	5.8	57	>24	>20
N52	Y	N	F	53	RA	2.7	39	>320	>24
N53	N	Y	M	47	RA	6.8	25	>160	>48
N54	Y	N	F	62	RA	4.9	8	>6	<20
N55	Y	N	F	48	RA	2.9	21	<6	>320
N56	Y	N	F	39	RA	7.6	18	<6	>40
N57	Y	N	F	56	RA	4.2	16	<6	<20
N58	Y	N	F	59	RA	6.1	106	>48	>320
N59	Y	N	F	48	RA	1.9	80	<6	<20
N6	Y	N	F	63	OA	4.1	5	<6	<20
N60	N	Y	M	42	RA	4.4	3	<20	<6
N61	Y	N	F	59	RA	4.4	57	>48	<20
N62	Y	N	F	52	RA	4.8	18	<6	>80
N63	Y	N	F	35	RA	6.4	26	<6	<20
N64	Y	N	F	49	RA	4	47	>12	>20
N65	Y	N	F	54	RA	5.1	32	>20	>48
N66	N	Y	F	46	RA	5.2	30	>12	>160
N67	Y	N	F	50	RA	8.9	17	>48	>320
N68	N	Y	F	55	RA	3.6	57	>12	<20
N69	Y	N	F	35	RA	6.5	26	>6	>320
N7	N	Y	F	58	OA	3.7	10	<6	<20
N70	N	Y	F	48	RA	4	44	>6	>160
N71	Y	N	F	59	RA	5.3	22	<6	<160
N72	Y	N	F	48	RA	8	50	>12	>320
N73	Y	N	M	70	RA	9.3	32	>6	<20
N74	N	Y	M	42	RA	8.2	20	>48	<20
N75	N	Y	F	38	RA	3.2	6	<20	<6
N76	Y	N	F	54	RA	4	21	<6	<20
N77	N	Y	F	65	RA	7.2	95	>48	>320
N78	N	Y	F	22	RA	5.4	46	>48	>320
N79	Y	N	M	76	RA	8.5	45	>48	>320
N8	Y	N	F	59	OA	9	22	<6	<20
N80	N	Y	M	56	RA	5.1	15	>6	>320
N81	Y	N	F	58	RA	5.3	82	>48	>160
N82	Y	N	F	58	RA	4.2	40	>48	>320
N83	Y	N	F	64	RA	4.9	50	>48	>320
N84	Y	N	F	59	RA	11	11	>20	>6
N85	Y	N	F	36	RA	3.7	61	>48	<20
N86	N	Y	F	41	RA	5.6	60	>48	>80
N87	Y	N	F	68	RA	5.7	11	<6	<20
N88	Y	N	F	45	RA	2.9	19	>6	>40
N89	Y	N	F	67	RA	3	37	<6	>320
N9	N	Y	F	35	OA	7	8	<6	<20
N90	Y	N	F	60	RA	3.2	40	>6	>80
N91	Y	N	F	57	RA	8.3	76	>48	>40
N92	Y	N	F	44	RA	6.1	20	>48	>40
N93	Y	N	F	56	RA	5.2	15	>6	>160
N94	Y	N	M	44	RA	2.6	14	>6	<20
N95	Y	N	F	44	RA	4.4	48	>6	>40
N96	Y	N	F	54	RA	8.3	12	>500	>320
N97	Y	N	F	60	RA	3.3	26	<6	>80
N98	Y	N	F	56	RA	5.8	21	>6	>160
N99	Y	N	F	42	RA	6.8	10	>6	>20
